# Supplementary material for: Lysozyme Inhibitors as Tools for Lysozyme Profiling: Identification and Antibacterial Function of Lysozymes in the Hemolymph of the Blue Mussel
Source: Molecules. 2023 Oct 13;28(20):7071. doi: 10.3390/molecules28207071 (PMC10609593; doi:10.3390/molecules28207071)
Supplement: Supplementary file 1 [file molecules-28-07071-s001.zip]

Archive with 1 entries (1 files):
- molecules-2546273-supplementary.pdf
